# Supplementary material for: Therapeutic Repair of Sperm Quality Decline Caused by Polytetrafluoroethylene
Source: Adv Sci (Weinh). 2025 Jul 25;12(38):e05148. doi: 10.1002/advs.202505148 (PMC12520549; doi:10.1002/advs.202505148)
Supplement: Supplementary file 2 — Supplemental Tables [file ADVS-12-e05148-s001.zip]

Archive with 6 entries (6 files):
- advs70926-sup-0001-TableS1.xlsx
- advs70926-sup-0002-TableS2.xlsx
- advs70926-sup-0003-Table-S3.xlsx
- advs70926-sup-0004-TableS4.xlsx
- advs70926-sup-0005-TablesS5.xlsx
- advs70926-sup-0006-TablesS6.xlsx
