# Supplementary material for: Therapeutic Repair of Sperm Quality Decline Caused by Polytetrafluoroethylene
Source: Adv Sci (Weinh). 2025 Jul 25;12(38):e05148. doi: 10.1002/advs.202505148 (PMC12520549; doi:10.1002/advs.202505148)
Supplement: Supplementary file 2 — Supplemental Tables [file ADVS-12-e05148-s001.zip › advs70926-sup-0001-TableS1.xlsx]

## Sheet: Supplementary Table 1
Supplementary Table 1. The sperm parameters of PTFE group and control in humans.
ID	Groups(PTFE)	Sperm counts(×106)	%Progresive motility (PR)	%Normal spermatozoa	%Non-progressive motility (NP)	PR+NP
1	0	241.8	56	6	13	69
2	0	73.7	27	6	4	31
3	0	149.2	20	4	5	25
4	0	65.5	35		5	40
5	0	176.8	28		8	36
6	0	33.1	31	4	3	34
7	0	539	60		13	73
z1	0	314.94	65.94	7.69	16.59	82.53
z2	0	265.52	48.49	7.6	20.88	69.37
z3	0	401.61	68.59	5.97	19.25	87.84
z4	0	592.39	64.5	7.55	14.72	79.22
z5	0	340.82	61.9	4.21	9.78	71.68
z6	0	459.55	47.46	7.09	8.55	56.01
z7	0	547.53	50.05	4.78	19.52	69.57
z8	0	387.81	49.23	5.8	11.7	60.93
z9	0	583.05	66.72	5.28	22.61	89.33
z10	0	232.69	45.18	7.05	20.36	65.54
z11	0	426.16	27.32	2.54	7.06	34.38
z12	0	342.46	27.7	3.32	12.75	40.45
z13	0	559.45	23.64	2.41	24.78	48.42
z14	0	528.59	22.3	3.74	15.49	37.79
z15	0	560.43	10.15	2.73	21.95	32.1
z16	0	510.36	23.71	1.45	17.85	41.56
z17	0	362.89	22.71	1.35	18.29	41
z18	0	418.09	20.41	2.71	18	38.41
z19	0	490.62	29.31	3.93	21.94	51.25
z20	0	354.61	14.52	3.35	17.63	32.15
z21	0	436.36	29.11	3.39	7.52	36.63
z22	0	418.12	26.33	2.74	6.83	33.16
z23	0	363.46	15.35	3.2	23.76	39.11
z24	0	467.66	11.83	3.4	23.58	35.41
z25	0	411.65	27.41	3.18	24.32	51.73
z26	0	360.53	22.53	1.75	8.77	31.3
8	0	346.1	61	6.3	11.2	72.2
9	0	113.3	53	5.8	13.2	66.2
10	0	458.8	40	7.3	27.4	67.4
11	0	146.9	32	6.3	17.7	49.7
12	0	103.8	19	6.3	5.1	24.1
13	0	133	75	3.4	14.7	89.7
14	0	212.9	50	2.8	15	65
15	0	150	52	3.4	15.4	67.4
16	0	49.5	9	1	4.2	13.2
17	0	354.2	43	6.7	21.8	64.8
18	0	83.3	51	5.3	19.2	70.2
19	0	287.4	69		9.9	78.9
20	0	556.2	53	6.3	27.3	80.3
21	0	250.3	53	6.3	10.7	63.7
22	0	97	37	1.5	7.5	44.5
23	0	106.8	2	1.9	0.7	2.7
24	0	248.1	68	6.3	8.1	76.1
25	0	226.9	40	5.8	5.3	45.3
26	0	80.5	62	5.8	8.5	70.5
27	0	248.4	38	5.3	9.7	47.7
28	0	118.1	65	6.2	6.6	71.6
29	0	259.1	32	3	18.6	50.6
30	0	147.4	6	8	9.6	15.6
31	0	221.6	56	5	17.7	73.7
32	0	246.3	23	2	20	43
33	0	131.9	35	6	10.5	45.5
34	0	300.5	42	3	18.4	60.4
35	0	155.1	12	2	15.6	27.6
36	0	90	7	3	14.3	21.3
37	0	98.2	54	4	24.3	78.3
38	0	426.2	58		20.7	78.7
39	0	97	28	6	22.5	50.5
40	0	33.3	7	2	13.8	20.8
41	0	258.8	67	9	12.4	79.4
42	0	430.4	46		21.8	67.8
43	0	339.8	45	4	29.5	74.5
44	0	133.3	31	5	19.6	50.6
45	0	325.8	38	8	23.8	61.8
46	1	35.7	31	3	8	39
47	1	300.2	77	6	8	85
48	1	239.4	47	5	13	60
49	1	210.3	55	6	10	65
50	1	16.9	14	2	3	17
51	1	195.3	64	6	11	75
52	1	69.8	32	5	7	39
53	1	126	61		11	72
54	1	57.3	21		2	23
55	1	57.8	49		7	56
56	1	157.5	51	6	11	62
57	1	51.8	38		7	45
58	1	11.8	20	1.4	11.1	31.1
59	1	81.3	37	5.8	19	56
60	1	147.9	6	1.9	6.6	12.6
61	1	101.4	68	6.3	5.7	73.7
62	1	214.5	17	2.9	10.7	27.7
63	1	54.6	17	2.9	4.3	21.3
64	1	145.1	45	6.8	23.2	68.2
65	1	436.6	28	2.4	20.7	48.7
66	1	69.5	23	2.4	9.1	32.1
67	1	44.2	40	4.8	5.2	45.2
68	1				0	0
69	1	4.1	11	3.4	6.6	17.6
70	1	44.9	19	2.4	3.1	22.1
71	1	42	48	6.3	7.6	55.6
72	1	7	20	2.9	2.3	22.3
73	1	335.2	27	2.9	15.3	42.3
74	1	216.2	69	5.8	18.7	87.7
75	1	297.5	51	5.8	19.5	70.5
76	1	163.8	34	3.4	9.2	43.2
77	1	38.9	23	2	0.7	23.7
78	1	214.7	26		18.1	44.1
79	1	256.8	26		15.9	41.9
80	1	225.8	30	3	15.4	45.4
81	1	170.1	20		18.7	38.7
82	1	448.6	37		23.8	60.8
83	1	208.8	40	3	20.7	60.7
84	1	110.5	29		14.2	43.2
85	1	150.5	14	4	19.4	33.4
86	1	512.6	55	8	26.7	81.7
87	1	659.5	40	3	27.6	67.6
88	1	770.3	40	4	31.6	71.6
89	1	83.8	2		5.5	7.5
90	1	177.7	41	4	17.2	58.2
91	1	123.3	31	2	19.3	50.3
92	1	63.7	42	6	17.3	59.3
93	1	265.3	21		12.5	33.5
94	1	331.4	12	7	19.1	31.1
95	1	359.5	22	4	21.5	43.5
96	1	319.7	13		20.4	33.4
97	1	172.9	41		18.9	59.9
98	1	445.8	43	9	25.6	68.6
99	1	44.8	24	3	10.3	34.3
100	1	110	52	7	13.3	65.3
z27	1	76.02	19.84	1.53	6.42	26.26
z28	1	146.93	16.03	2.99	5.37	21.4
z29	1	84.15	15.65	2.24	16.56	32.21
z30	1	192.66	6.25	1.47	21.9	28.15
z31	1	67.04	10.97	1.67	17.1	28.07
z32	1	59.84	6.63	1.86	10.22	16.85
z33	1	117.7	7.28	2.4	9.94	17.22
