# Supplementary material for: Therapeutic Repair of Sperm Quality Decline Caused by Polytetrafluoroethylene
Source: Adv Sci (Weinh). 2025 Jul 25;12(38):e05148. doi: 10.1002/advs.202505148 (PMC12520549; doi:10.1002/advs.202505148)
Supplement: Supplementary file 2 — Supplemental Tables [file ADVS-12-e05148-s001.zip › advs70926-sup-0002-TableS2.xlsx]

## Sheet: Supplementary Table 2
Supplementary Table 2. The quantification of PTFE concentration in huamn seminal plasma using PY-GC-MS.
ID	Sperm counts(×106)	%Progresive motility (PR)	%Normal spermatozoa	PTFE concentrations in seminal plasma (mg/L)	PTFE concentrations in testis (mg/L)	age
37240326101	331.4	12	7	3.01215		47
37240110111	150.5	14	4	3.68748		28
231109103	214.5	17	2.9	4.15103		42
37240109108	170.1	20		3.17533		31
37240323117	265.3	21		2.22916		36
231128201	38.9	23	2	4.73085		57
37240326109	44.8	24	3	5.09197		30
37240109104	214.7	26		2.0486		38
37240110102	208.8	40	3	3.56075		30
37240323102	659.5	40	3	2.18194		33
37240323108	770.3	40	4	1.96146		26
231122101	44.2	40	4.8	3.10169		27
37240323110	177.7	41	4	3.0729		27
231124106	42	48	6.3	3.50898		35
231127105	297.5	51	5.8	1.21944		30
37240326110	110	52	7	2.10449		31
37240110112	512.6	55	8	0	0	28
z27	76.02	19.84	1.53	2.3871	2.9153	25
z28	146.93	16.03	2.99	4.2196	5.8762	49
z29	84.15	15.65	2.24	4.8932	4.3247	48
z30	192.66	6.25	1.47	4.0185	4.1988	39
z31	67.04	10.97	1.67	3.9135	5.1528	36
z32	59.84	6.63	1.86	5.2856	4.9825	51
z33	117.7	7.28	2.4	3.7526	3.8716	32
