# Supplementary material for: Therapeutic Repair of Sperm Quality Decline Caused by Polytetrafluoroethylene
Source: Adv Sci (Weinh). 2025 Jul 25;12(38):e05148. doi: 10.1002/advs.202505148 (PMC12520549; doi:10.1002/advs.202505148)
Supplement: Supplementary file 2 — Supplemental Tables [file ADVS-12-e05148-s001.zip › advs70926-sup-0003-Table-S3.xlsx]

## Sheet: Supplementary Table 3
Supplementary Table 3. The motility level of sperm co-incubation with mEXO or mEXO-SKAP2 in mice exposured to lead.
Groups	PR	PRNP	Hyperactivation(%)	VCL	VSL	VAP
Lead	10.89	15.5	1.85	18	3.2	7.6
Lead	15.23	23.05	3.32	20.2	4.5	9.8
Lead	18.98	26.76	4.17	26	6.8	12.1
Lead	13.71	21.33	2.86	24.2	5.2	10.7
Lead	15.91	26.22	1.75	21.5	3.5	8.8
EVs	13	19	0.8	20.1	3.6	8.6
EVs	16.98	25	2.67	27.9	5.8	12.5
EVs	17.18	25	1.91	27.2	5.1	11.9
EVs	13.31	20.15	1.14	19.5	3.3	8.5
EVs	15.24	25.65	1.86	22.8	4.9	10.6
EVs-SKAP2	21.02	27.08	3.98	32.4	7.3	15
EVs-SKAP2	31.13	42.43	5.04	49.1	10.3	21
EVs-SKAP2	31.33	38.94	5.49	50.8	11.9	22.8
EVs-SKAP2	23.23	27.76	3.15	37.9	8.7	18.8
EVs-SKAP2	22.88	33.33	2.76	36	5.2	13.5
