# Supplementary material for: Therapeutic Repair of Sperm Quality Decline Caused by Polytetrafluoroethylene
Source: Adv Sci (Weinh). 2025 Jul 25;12(38):e05148. doi: 10.1002/advs.202505148 (PMC12520549; doi:10.1002/advs.202505148)
Supplement: Supplementary file 2 — Supplemental Tables [file ADVS-12-e05148-s001.zip › advs70926-sup-0004-TableS4.xlsx]

## Sheet: Supplementary Table 4
Supplementary Table 4. The sperm parameters after co-incubation with mEXO or mEXO-SKAP2 in normal humans and asthenoteratozoospermia.
ID	Groups(PTFE exposure)	Sperm counts(×106)	%Progresive motility (PR)	%Progresive motility (PR)+mEXO	%Progresive motility (PR)+mEXO-SKAP2	%Normal spermatozoa	%Normal spermatozoa+mEXO	%Normal spermatozoa+mEXO-SKAP2	%Non-progressive motility (NP)	PR+NP	PR+NP+mEXO	PR+NP+mEXO-SKAP2	C grade	C grade+mEXO	C grade+mEXO-SKAP2	D grade	D grade+mEXO	D grade+mEXO-SKAP2
z1	0	314.94	65.94			7.69			16.59	82.53
z2	0	265.52	48.49			7.6			20.88	69.37
z3	0	401.61	68.59			5.97			19.25	87.84
z4	0	592.39	64.5			7.55			14.72	79.22
z5	0	340.82	61.9			4.21			9.78	71.68
z6	0	459.55	47.46			7.09			8.55	56.01
z7	0	547.53	50.05			4.78			19.52	69.57
z8	0	387.81	49.23			5.8			11.7	60.93
z9	0	583.05	66.72			5.28			22.61	89.33
z10	0	232.69	45.18			7.05			20.36	65.54
z11	0	426.16	27.32	22.21	36.39	2.54	4.02	4.21	7.06	34.38	42.58	40.67
z12	0	342.46	27.7	24.19	36.09	3.32	2.71	2.83	12.75	40.45	30.48	66.64
z13	0	559.45	23.64	29.04	38.08	2.41	2.07	2.19	24.78	48.42	32.48	57.6
z14	0	528.59	22.3	27.68	37.11	3.74	2.09	4.06	15.49	37.79	49.97	62.42
z15	0	560.43	10.15	21.49	39.17	2.73	2.39	3.22	21.95	32.1	45.04	47.18
z16	0	510.36	23.71	25.42	37.59	1.45	2.4	2.8	17.85	41.56	42.4	40.99
z17	0	362.89	22.71	29.8	39.38	1.35	3.02	3.35	18.29	41	42.93	64.03
z18	0	418.09	20.41	16.52	30.19	2.71	3.01	3.2	18	38.41	39.87	48.77
z19	0	490.62	29.31	19.43	39.67	3.93	2.66	2.48	21.94	51.25	38.43	58.8
z20	0	354.61	14.52	12.28	38.11	3.35	2.34	3.39	17.63	32.15	31.6	54.88
z21	0	436.36	29.11	17.01	40.17	3.39	3.22	3.51	7.52	36.63	46.21	57.39
z22	0	418.12	26.33	26.9	39.88	2.74	3.28	2.59	6.83	33.16	40.14	67.48
z23	0	363.46	15.35	19.07	34.24	3.2	3.08	2.36	23.76	39.11	45.13	66.38
z24	0	467.66	11.83	23.78	35.68	3.4	2.35	2.3	23.58	35.41	35.78	66.65
z25	0	411.65	27.41	20.78	38.04	3.18	2.77	2.32	24.32	51.73	30.88	67.58
z26	0	360.53	22.53	23.18	33.08	1.75	3.4	3.5	8.77	31.3	38.8	41.67
z27	1	76.02	19.84	10.1	15.95	1.53	1.62	2.12	6.42	26.26	22.04	34.45
z28	1	146.93	16.03	9.39	26.87	2.99	1.63	3.3	5.37	21.4	15.62	43.19
z29	1	84.15	15.65	14.51	23.03	2.24	1.67	2.65	16.56	32.21	28.27	41.13
z30	1	192.66	6.25	20.68	25.76	1.47	2.12	2.76	21.9	28.15	19.33	36.27
z31	1	67.04	10.97	11.76	21.33	1.67	2.72	2.15	17.1	28.07	20.18	49.86
z32	1	59.84	6.63	12.73	18.69	1.86	2.75	1.38	10.22	16.85	26.1	48.62
z33	1	117.7	7.28	7.26	20.4	2.4	1.93	3.32	9.94	17.22	23.68	44.86
a1	0		3.4	6.6	13.7					6.8	9.9	20.5	3.4	3.3	6.8	93.2	90.1	79.5
a2	0		10.7	4.4	18.2					13.2	13.3	18.2	2.5	8.9	0	86.8	86.7	81.8
b1	0		14.51	13.57	22.37					46.42	43.61	62.52	31.91	30.04	40.15	53.58	56.39	37.48
b2	0		12.32	15.89	21.15					46.92	51.87	62.5	34.6	35.98	41.35	53.08	48.13	37.5
b3	0		23.61	22.78	34.13					70.45	69.63	88.74	46.84	46.85	54.61	29.55	30.37	11.26
b4	0		0	0	2.04					2.17	3.57	6.12	2.17	3.57	4.08	97.83	96.43	93.88
b5	0		12.5	10.87	15.87					22.22	28.26	33.33	9.72	17.39	17.46	77.78	71.74	66.67
b6	0		6.25	5.56	9.09					6.25	16.67	18.18	0	11.11	9.09	93.75	83.33	81.82
c1	0		3.4	4.3	12.1					6.8	12.8	21.4	3.4	8.5	9.3	93.2	87.2	78.6
c2	0		13	1.5	19.8					16.7	3	28.8	3.7	1.5	9	83.3	97	71.2
c3	0		0	2.9	8.7					0	4.6	11.6	0	1.7	2.9	100	95.4	88.4
c4	0		5.2	18.3	21.3					14	21.8	27.3	8.8	3.5	6	86	78.2	72.7
d1	0		5.57	8.8	10.49					16.56	21.55	25.78	10.99	12.75	15.29	83.44	78.45	74.22
d2	0		0.6	0.7	3.02					2.1	1.75	8.16	1.5	1.05	5.14	97.9	98.25	91.84
d3	0		1.01	0.7	1.79					3.61	2.44	5.66	2.6	1.74	3.87	96.39	97.56	94.34
d4	0		1.58	1.91	2.11					3.95	5.18	6.79	2.37	3.27	4.68	96.05	94.82	93.21
d5	0		2.25	3.01	3.36					5.88	7.69	9.34	3.63	4.68	5.98	94.12	92.31	90.66
d6	0		8.08	6.45	10.72					17.17	17.45	24.05	9.09	11.29	13.33	82.83	82.55	75.95
