# Supplementary material for: Therapeutic Repair of Sperm Quality Decline Caused by Polytetrafluoroethylene
Source: Adv Sci (Weinh). 2025 Jul 25;12(38):e05148. doi: 10.1002/advs.202505148 (PMC12520549; doi:10.1002/advs.202505148)
Supplement: Supplementary file 2 — Supplemental Tables [file ADVS-12-e05148-s001.zip › advs70926-sup-0005-TablesS5.xlsx]

## Sheet: Supplementary Table 5
Supplementary Table 5. Primer sequences are used in this study.
Gene	Sequence (5’ to 3’)	Application
Gapdh	F: AGGTCGGTGTGAACGGATTTG	RT-PCR
	R: GGGGTCGTTGATGGCAACA
Bax	F: GGTCAGACCTAGCCGGGAA	RT-PCR
	R: GCAAGTCTCGGAACTGTCCA
Caspase-3	F: CAAAGATCATACATGGAAGCGA	RT-PCR
	R: TGTTTCCCTGAGGTTTGCTG
Ki67	F: CCGGCAAACATGAATGACCC	RT-PCR
	R: GCTGTCATCCTGCCAGACTT
Slx4	F: TTGGTGGCTTCTCATTCTTGGA	RT-PCR
	R: TCTTGCGCCAGATGGAGTTT
Vrk1	F: CGTACCTCGGAAAGGCAACA	RT-PCR
	R: AGCCCGGGTAATGGAGGTAT
Skap2	F: CAAATCCCAGCACTGAACGC	RT-PCR
	R: TCAGCTTGGGCACTCTCTTG
Ccin	F: AGCCATCCAACCCAAGGATG	RT-PCR
	R: ATTCTGGCGAGACGTGTTGT
