# Supplementary material for: Therapeutic Repair of Sperm Quality Decline Caused by Polytetrafluoroethylene
Source: Adv Sci (Weinh). 2025 Jul 25;12(38):e05148. doi: 10.1002/advs.202505148 (PMC12520549; doi:10.1002/advs.202505148)
Supplement: Supplementary file 2 — Supplemental Tables [file ADVS-12-e05148-s001.zip › advs70926-sup-0006-TablesS6.xlsx]

## Sheet: Supplementary Table 6
Supplementary Table 6. Antibodies used in this study.
Antibodies	Species	Company source	Concentration	Cat #
SYCP3	Mouse	Santa Cruz	IF: 1:100	sc-74569
			WB: 1:800
SYCP3	Rabbit	Abcam	IF: 1:300	ab15093
γH2AX	Rabbit	Abcam	IF: 1:5000	ab11174
			WB: 1:8000
γH2AX	Mouse	Abcam	IF: 1:2000	ab26350
HORMAD1	Rabbit	Proteintech	IF: 1:100	13917-1-AP
SYCP1	Rabbit	Abcam	IF: 1:300	ab15090
MDC1	Rabbit	Abclonal	IF: 1:100	A12714
			WB: 1:500
p-ATR	Rabbit	Cell Signaling Technology	IF: 1:100	2853
SKAP2	Rabbit	Proteintech	IF:1:500	12926-1-AP
F-actin	Mouse	ABIN	IF:1:100	ABIN118960
			WB:1:800
PLZF	Mouse	santa	IF:1:500	SC-28391
HRP Goat anti-mouse IgG	Goat	Abbkine	WB:1:10000	A21010-1
HRP Goat anti-rabbit IgG	Goat	Abbkine	WB:1:10000	A21020-1
HRP, Goat Anti-Mouse IgG LCS	Goat	Abbkine	WB:1:10000	A25012
HRP, Goat Anti-Mouse IgG HCS	Goat	Abbkine	WB:1:10000	A25112
Dylight 488 Goat anti-mouse IgG	Goat	Abbkine	IF:1:500	A23210
Dylight 594 Goat anti-rabbit IgG	Goat	Abbkine	IF:1:500	A23420
Alexa FluorTM 488 Goat anti-mouse (H+L)	Goat	Invitrogen	IF:1:500	A11029
Alexa FluorTM 488 Goat anti-rabbit IgG (H+L)	Goat	Invitrogen	IF:1:500	A32731
Alexa FluorTM 594 Goat anti-rabbit IgG (H+L)	Goat	Invitrogen	IF:1:500	A11032
